# Supplementary material for: Early Postoperative Cell-Free DNA Reflects Renal and Hepatic Injury After Pediatric Cardiac Surgery
Source: J Cardiovasc Dev Dis. 2026 May 31;13(6):235. doi: 10.3390/jcdd13060235 (PMC13300183; doi:10.3390/jcdd13060235)
Supplement: Supplementary file 1 [file jcdd-13-00235-s001.zip]

Archive with 2 entries (2 files):
- cfDNA_JCDD_supp Table S1.pdf
- cfDNA_JCDD_supp Table S2.pdf
